# Supplementary material for: Direct and Indirect Downstream Pathways That Regulate Repulsive Guidance Effects of FGF3 on Developing Thalamocortical Axons
Source: Int J Mol Sci. 2025 Jul 30;26(15):7361. doi: 10.3390/ijms26157361 (PMC12347462; doi:10.3390/ijms26157361)
Supplement: Supplementary file 1 [file ijms-26-07361-s001.zip]

Archive with 1 entries (1 files):
- ijms-3499627-supplementary.pdf
